# Supplementary material for: Fabrication of AIE Polymer-Functionalized Reduced Graphene Oxide for Information Storage
Source: Molecules. 2023 Aug 27;28(17):6271. doi: 10.3390/molecules28176271 (PMC10488735; doi:10.3390/molecules28176271)
Supplement: Supplementary file 1 [file molecules-28-06271-s001.zip]

Archive with 1 entries (1 files):
- molecules-2573717-supplementary.pdf
